# Supplementary material for: The Diagnostic Potential of RNA Aptamers against the NS1 Protein of Dengue Virus Serotype 2
Source: Biology (Basel). 2023 May 15;12(5):722. doi: 10.3390/biology12050722 (PMC10215423; doi:10.3390/biology12050722)
Supplement: Supplementary file 1 [file biology-12-00722-s001.zip]

Archive with 1 entries (1 files):
- biology-2305658-supplementary.pdf
